# Supplementary material for: Genome-Wide Identification of MIKCc-Type MADS-Box Family Gene and Floral Organ Transcriptome Characterization in Ma Bamboo (Dendrocalamus latiflorus Munro)
Source: Genes (Basel). 2022 Dec 27;14(1):78. doi: 10.3390/genes14010078 (PMC9859424; doi:10.3390/genes14010078)
Supplement: Supplementary file 1 [file genes-14-00078-s001.zip]

Archive with 1 entries (1 files):
- genes-2086018-supplementary.pdf
